# Supplementary material for: The Role of Brain-Derived Neurotrophic Factor (BDNF) in Depression and Cardiovascular Disease: A Systematic Review
Source: Life (Basel). 2023 Sep 26;13(10):1967. doi: 10.3390/life13101967 (PMC10608007; doi:10.3390/life13101967)
Supplement: Supplementary file 1 [file life-13-01967-s001.zip]

Archive with 1 entries (1 files):
- life-2561963-supplementary.pdf
